# Supplementary material for: Specialised Competencies and Artificial Intelligence in Perioperative Care: Contributions Toward Safer Practice
Source: Healthcare (Basel). 2025 Dec 15;13(24):3286. doi: 10.3390/healthcare13243286 (PMC12733068; doi:10.3390/healthcare13243286)
Supplement: Supplementary file 1 [file healthcare-13-03286-s001.zip]

Archive with 1 entries (1 files):
- healthcare-3871953-supplementary.pdf
